# Supplementary material for: Cell cycle inhibitors activate the hypoxia-induced DDX41/STING pathway to mediate antitumor immune response in liver cancer
Source: JCI Insight. 2024 Nov 22;9(22):e170532. doi: 10.1172/jci.insight.170532 (PMC11601891; doi:10.1172/jci.insight.170532)
Supplement: Supporting data values [file jciinsight-9-170532-s308.xlsx]

## Sheet: 1A
	TUBB			AURKB			CDK4			CDK6
	HCC	NT		HCC	NT		HCC	NT		HCC	NT
	11490.8	10683.1		343.794	11.811		1815.29	1005.91		2959.58	808.071
	16536.5	9019		39.3389	4.8271		1884.99	963.342		292.856	682.683
	9739.76	13336		79.5294	11.3122		2781.65	1325.79		170.353	1126.7
	29808.1	7103.88		58.5502	2.4395		1838.29	1139.26		1529.28	462.696
	10310.9	8126.29		392.869	11.1684		1630.35	1313.57		844.613	735.395
	10990.6	9300.12		21.8848	9.2822		1340.99	1175.74		918.069	706.683
	22873.5	13573.6		326.56	1.5256		2036.34	1282.23		54.9845	775.744
	16471	17587.3		94.0364	8.9552		1402.78	1612.69		27.607	336.567
	13236	9539.11		12	4.2052		1825.33	1075.69		345.333	239.697
	11516	6336.76		352.522	49.579		1027.51	1202.06		173.714	642.657
	16907.7	11161.9		229.592	16.6988		2292.86	1320.49		51.0204	585.742
	16334.6	12009.9		117.131	4.5045		1782.22	1167.57		641.768	575.676
	14786.2	17735.4		294.286	8.1716		1760.95	931.563		157.619	748.723
	29600	7311.16		332.909	61.548		3770.56	1015.85		622.396	1028.91
	20725	13030.8		134.942	29.1971		1923.73	1343.07		1244.46	1091.65
	27121.7	9572.1		66.1297	10.6383		1749.89	1265.96		1495.12	956.265
	9737.85	9860.33		91.946	5.7851		1706.26	1000.83		550.974	1029.75
	12302	8826.68		90.3288	8.5023		1522.54	1141.92		636.479	875.736
	11820.5	9335.1		69.6341	7.947		849.536	974.834		1339.2	1014.57
	23878.8	11601		163.372	6.7912		1726.53	1016.98		160.53	923.599
	6738.5	7115.2		24.6914	13.9145		858.586	1087.78		558.923	701.453
	11607.7	13177.8		18.0601	4.6212		963.413	1028.55		391.717	804.753
	7793.59	8948.28		101.403	8.2102		1736.67	1174.06		3290.58	747.947
	11026.1	8175.08		91.2427	12.8392		1467.42	1106.51		6520.68	716.662
	41537.2	11329.6		145.924	14.9813		2471.27	1213.48		784.713	452.247
	27873.9	18626.2		70.303	11.5146		1942.22	1255.98		4326.06	983.171
	23249.3	13701		136.641	37.2093		2472.96	1261.13		675.478	1336.21
	17510.7	14997.2		207.496	9.5937		4349.3	1326.18		1997.24	764.108
	24240.6	10763.5		328.669	16.138		1915.7	1298.83		1584.3	1132.44
	14954.6	9733		180.833	9.1371		2312.22	1220.31		2316.93	515.736
	7699.42	11846.6		57.85	9.6798		1885.79	1252.42		1550.02	856.292
	22880	17035.7		200.119	5.2006		1891.33	1631.5		407.957	635.958
	17122.9	15109.2		300.089	41.8367		2311.66	1525.51		979.519	533.673
	11218.1	13086.6		180.161	16.0891		2512.76	1611.39		543.399	607.673
	8079.92	12437.7		18.6227	2.3962		1485.16	1445.69		1343.16	387.38
	8986.29	10086.2		199.367	7.3607		1936.71	1455.31		446.202	251.314
	6908.52	12974		10.2302	16.6098		1732.84	2179.45		1120.6	714.222
	21836.4	11683.1		187.513	6.9102		1612.46	1316.88		45.3901	645.607
	13263.2	18555.7		75.7042	10		4629.4	1264.29		457.747	492.857
	12994.3	11446.3		65.0465	7.4389		1461.04	1424.02		1963.55	396.387
	15914.3	11604.7		95.3056	14.5577		1494.26	1021.28		4028.93	1015.68
	10656.4	11445.3		25.1018	2.2796		1784.43	1477.2		5527.69	638.298
	24391.8	12735.3		414.009	31.5904		3191.34	1336.6		1162.87	783.224
	7985.56	9493.91		44.1059	56.5766		1173.22	1301.26		391.339	721.503
	16346.3	11772.6		174.966	20.6718		3129.74	1374.03		1947.92	1210.59
	8207.92	14050.1		41.1081	17.8326		1500.74	1448.56		980.042	909.465
	32556.7	9967.57		63.4175	6.3063		3741.63	1013.51		910.746	410.811
	23579.9	11577.8		142.057	5.5556		1523.59	1039.82		1098.5	699.074
	19294.8	9044.75		74.2994	9.7186		1770.15	1395.42		759.505	549.909
	11419.9	7959.22		77.3327	10.6383		1230.35	926.418		69.7262	784.574

## Sheet: 1B
	overall survival													disease free survival
	TUBB				AURKB				CDK4					TUBB				AURKB				CDK4
	Months	TUBB Normal	TUBB up-regulation		Months	AURKB Normal	AURKB up-regulation		Months	CDK4 Normal	CDK4 up-regulation			Months	TUBB Normal	TUBB Up-regulation		Months	AURKB Normal	AURKB up-regulation		Months	CDK4 Normal	CDK4 Up-regulation
	0		0		0		0		0		0			0		0		0		0		0		0
	0		0		0		0		0		0			0		0		0		0		0		0
	0		0		0		0		0		0			0.03		0		0		0		0		0
	0.03		0		0		0		0		0			0.2		0		0.03		0		0		0
	0.2		0		0.03		0		0		0			0.2		0		0.2		0		0.03		0
	0.2		0		0.2		0		0.03		0			0.26		0		0.2		0		0.2		0
	0.26		0		0.2		0		0.2		0			0.3		0		0.3		0		0.2		0
	0.3		1		0.3		1		0.2		0			0.39		0		0.39		0		0.2		0
	0.3		0		0.3		0		0.2		0			0.66		0		0.66		0		0.26		0
	0.39		1		0.39		1		0.26		0			0.66		0		0.99		0		0.3		0
	0.39		0		0.39		0		0.3		1			0.72		1		1.22		1		0.3		0
	0.53		1		0.66		0		0.3		0			0.72		0		1.45		1		0.39		0
	0.66		0		0.99		0		0.3		0			0.76		0		1.58		1		0.66		0
	0.66		0		1.84		1		0.39		1			0.99		0		1.64		1		0.66		0
	0.72		0		1.84		1		0.39		0			1.22		1		2.73		1		0.72		1
	0.76		0		2.14		1		0.53		1			1.38		1		2.73		1		0.99		0
	0.89		1		2.99		1		0.66		0			1.45		1		2.89		1		1.22		1
	0.99		0		3.09		0		0.66		0			1.58		1		2.89		1		1.45		1
	1.02		1		3.32		1		0.99		0			1.91		1		2.99		1		1.54		1
	1.12		1		3.35		1		1.02		1			2.73		1		3.32		1		1.64		1
	1.84		1		3.52		1		1.84		1			2.76		1		3.35		1		1.91		1
	2.14		1		3.78		1		1.84		1			2.89		1		3.35		1		2.73		1
	2.2		1		4.24		1		2.14		1			2.89		1		3.45		1		2.73		1
	2.86		1		4.24		1		2.86		1			3.35		1		3.61		1		2.89		1
	3.09		0		4.6		1		3.09		0			3.35		1		3.65		1		2.89		1
	3.19		1		4.63		0		3.19		1			3.48		1		3.91		1		3.32		1
	3.32		1		5.62		1		3.32		1			3.61		1		4.07		1		3.35		1
	3.35		1		5.62		1		3.35		1			3.91		1		4.11		1		3.45		1
	3.38		1		6.41		1		3.38		1			3.94		1		4.14		1		3.61		1
	3.52		1		7.03		1		3.52		1			4.07		1		4.27		1		4.27		1
	3.78		1		7.13		1		4.24		1			4.11		1		4.37		1		4.37		1
	4.24		1		8.15		0		4.24		1			4.17		1		4.73		1		4.73		1
	4.24		1		8.61		1		4.5		0			4.27		1		4.93		1		5.03		1
	4.6		1		8.94		1		4.6		1			4.37		1		4.96		1		5.22		1
	5.03		1		9.17		1		4.63		0			4.96		1		5.03		1		5.29		1
	5.58		0		9.3		1		5.03		1			5.03		1		5.29		1		5.29		1
	5.62		1		9.72		1		5.62		1			5.22		1		5.45		1		5.45		1
	5.62		1		9.82		1		5.62		1			5.29		1		5.55		1		5.49		1
	6.01		0		9.86		1		6.01		0			5.45		1		5.75		1		5.55		1
	6.37		1		9.95		1		6.41		1			5.55		1		5.98		1		5.75		1
	7.03		1		9.95		0		7.03		1			5.75		1		6.41		1		5.98		1
	7.13		1		9.99		1		7.13		1			5.88		1		6.87		1		6.01		0
	8.11		1		10.35		1		7.65		1			5.98		1		7.19		1		6.41		1
	8.15		0		10.58		0		8.15		0			6.01		0		7.23		1		6.87		1
	8.61		1		10.78		0		8.94		1			6.41		1		7.85		1		7.19		1
	8.94		1		11.3		1		9.56		0			6.54		1		7.88		1		7.23		1
	9.13		1		11.4		1		9.72		1			6.87		1		7.92		1		7.59		1
	9.17		1		11.86		0		9.82		1			7.19		1		8.54		1		7.85		1
	9.72		1		11.93		0		9.86		1			7.23		1		8.57		1		8.08		1
	9.82		1		11.99		1		9.95		0			7.36		1		8.64		1		8.54		1
	9.86		1		12.25		1		9.99		1			7.85		1		8.97		1		8.64		1
	9.95		1		12.52		1		10.35		1			7.92		1		9.13		1		8.71		1
	9.99		1		12.55		0		10.78		0			8.08		1		9.89		1		8.74		1
	10.12		1		12.81		0		11.3		1			8.11		1		9.95		0		9.13		1
	10.35		1		12.94		1		11.4		1			8.28		1		10.25		1		9.49		1
	10.74		0		12.98		0		11.63		0			8.54		1		10.51		1		9.56		0
	10.84		0		13.11		0		11.79		0			8.57		1		10.58		0		9.89		1
	11.3		1		13.34		0		11.86		0			8.61		1		10.78		0		9.95		0
	11.4		1		13.34		0		11.93		0			8.64		1		11.17		1		10.12		1
	11.73		0		13.47		1		12.55		0			8.71		1		11.3		1		10.25		1
	11.79		0		13.53		0		12.94		1			8.87		1		11.43		1		10.35		1
	11.86		0		13.53		1		13.11		0			9.13		1		11.66		1		10.51		1
	11.86		0		13.63		1		13.4		0			9.49		1		11.79		1		10.78		0
	11.93		0		13.63		0		13.47		1			9.76		1		11.86		0		11.43		1
	11.93		0		13.67		1		13.53		1			9.89		1		12.55		0		11.66		1
	11.99		0		13.76		1		13.63		0			9.99		1		12.68		1		11.86		0
	11.99		1		13.96		1		13.67		1			10.09		1		12.81		0		12.55		0
	12.52		1		14.59		0		13.76		1			10.12		1		13.07		1		12.61		1
	12.55		0		14.85		1		13.96		1			10.25		1		13.07		1		12.68		1
	12.94		1		14.88		0		14.59		0			10.25		1		13.14		1		13.07		1
	13.01		0		15.37		0		14.85		1			10.35		1		13.34		0		13.07		1
	13.11		0		15.41		1		14.88		0			10.51		1		13.53		0		13.14		1
	13.34		0		15.77		0		15.97		0			10.81		1		13.63		1		13.4		0
	13.34		0		15.97		0		17.05		0			10.84		0		13.63		0		13.63		1
	13.44		0		16.43		0		17.08		0			11.3		1		14.22		1		13.63		0
	13.47		1		17.05		0		17.97		1			11.43		1		14.59		0		14.22		1
	13.53		0		17.58		1		18.13		0			11.5		1		14.85		1		14.59		0
	13.53		1		18.23		0		18.23		0			11.66		1		14.88		0		14.85		1
	13.63		1		18.46		0		18.33		1			11.73		0		15.7		1		14.88		0
	13.63		0		18.89		0		18.46		0			11.73		1		15.74		1		14.95		1
	13.67		1		19.28		0		18.89		0			11.86		0		15.77		0		15.7		1
	14.03		0		19.58		1		19.28		0			11.86		0		15.97		0		15.74		1
	14.32		0		19.74		1		19.58		1			11.99		0		17.05		0		15.97		0
	14.59		0		19.74		0		19.74		1			12.55		0		17.64		1		16.13		1
	14.85		1		19.97		0		20.2		0			12.68		1		18.23		0		17.05		0
	14.88		0		20.6		1		20.6		1			12.84		1		18.89		0		17.08		0
	15.41		1		20.8		1		20.7		0			13.07		1		20.89		1		17.64		1
	15.51		0		21.02		0		20.76		0			13.07		1		20.93		1		18.13		0
	15.57		0		21.62		0		20.8		1			13.14		1		21.02		0		18.17		1
	15.97		0		22.08		0		20.89		0			13.34		0		21.62		0		18.23		0
	17.05		0		22.34		0		20.99		1			13.44		0		23.19		0		18.89		0
	17.08		0		23.19		0		21.02		0			13.53		0		23.72		0		19.19		1
	17.67		0		23.36		1		21.12		1			13.63		1		24		0		19.65		1
	18.23		0		23.72		0		22.08		0			13.63		0		24		0		20.89		0
	18.27		1		23.78		1		22.34		0			14.22		1		24		0		20.93		1
	18.46		0		24.87		1		22.77		1			14.32		0		24		0		21.02		0
	18.53		0		25.23		1		22.93		0			14.59		0		24		0		23.19		0
	18.59		0		27.23		0		23.19		0			14.88		0		24		0		23.95		0
	18.73		0		27.86		0		23.36		1			14.95		1		24		0		24		0
	18.86		0		27.89		0		23.95		0			15.41		1		24		0		24		0
	18.89		0		28.06		0		24.87		1			15.57		0		24		0		24		0
	19.28		0		29.5		0		25.13		1			15.7		1		24		0		24		0
	19.32		0		29.53		1		25.23		1			15.93		1		24		0		24		0
	19.58		1		29.89		0		27.23		0			15.97		0		24		0		24		0
	19.74		1		31.24		0		27.5		1			17.05		0		24		0		24		0
	19.74		0		33.02		1		27.86		0			17.64		1		24		0		24		0
	20.2		0		33.84		0		27.86		0			17.67		0		24		0		24		0
	20.4		0		34.46		0		27.89		0			18.23		0		24		0		24		0
	20.6		1		35.64		0		28.06		0			18.59		0		24		0		24		0
	20.7		0		36.07		0		28.88		0			18.73		0		24		0		24		0
	20.76		0		37.29		1		29.5		0			18.86		0		24		0		24		0
	20.8		1		37.75		1		29.53		1			18.89		0		24		0		24		0
	20.89		0		38.37		0		29.76		0			19.19		1		24		0		24		0
	20.99		1		40.05		0		29.89		0			19.25		1		24		0		24		0
	21.12		1		40.44		0		30.12		0			19.32		0		24		0		24		0
	21.75		0		40.8		0		30.49		0			19.45		1		24		0		24		0
	22.04		0		44.19		0		30.58		1			20.4		0		24		0		24		0
	22.11		0		44.38		0		31.24		0			20.89		0		0	0			24		0
	22.34		0		44.78		0		33.02		1			20.93		1		0.2	0			24		0
	22.6		1		45.89		1		35.02		0			20.99		1		0.26	0			24		0
	22.77		0		46.78		0		35.64		0			21.16		1		0.3	0			24		0
	22.93		0		50.3		0		36.07		0			21.62		1		0.33	0			24		0
	23.19		0		51.02		0		37.75		1			21.75		0		0.49	0			24		0
	23.36		1		55.35		1		38.37		0			23.19		0		0.66	0			24		0
	23.72		0		55.65		1		40.44		0			23.62		1		0.66	1			0.33	0
	23.78		1		59.26		0		40.8		0			23.72		0		0.69	0			0.49	0
	23.95		0		59.89		0		44.19		0			23.95		0		0.72	1			0.66	1
	24.54		0		60		0		44.78		0			24		0		0.72	0			0.69	0
	24.87		1		60		0		45.07		1			24		0		0.76	0			0.72	0
	25.13		1		60		0		46.78		0			24		0		1.38	1			0.76	0
	25.23		1		60		0		47.63		0			24		0		1.45	1			1.38	1
	25.76		0		60		0		47.7		0			24		0		1.45	0			1.45	1
	26.61		0		60		0		49.8		0			24		0		1.54	1			1.45	0
	27.5		1		60		0		50.3		0			24		0		1.91	1			1.58	1
	27.86		1		60		0		51.02		0			24		0		2.6	0			2.6	0
	27.86		0		60		0		53.35		1			24		0		2.76	1			2.76	1
	27.86		0		60		0		55.35		1			24		0		2.86	1			2.86	1
	27.89		0		60		0		56.87		0			24		0		2.92	1			2.92	1
	28.06		0		0	0			59.89		0			24		0		3.29	1			2.99	1
	29.5		0		0.2	0			60		0			24		0		3.45	1			3.29	1
	29.5		0		0.26	0			60		0			24		0		3.48	1			3.35	1
	29.53		1		0.3	0			60		0			24		0		3.58	1			3.45	1
	29.76		0		0.33	0			60		0			24		0		3.94	1			3.48	1
	29.89		0		0.36	1			60		0			24		0		4.17	1			3.58	1
	30.58		1		0.46	1			60		0			24		0		5.22	1			3.65	1
	31.24		0		0.49	0			60		0			24		0		5.29	1			3.91	1
	33.02		1		0.53	1			60		0			24		0		5.49	1			3.94	1
	33.84		0		0.62	1			60		0			24		0		5.88	1			4.07	1
	34.46		0		0.66	0			60		0			24		0		5.91	0			4.11	1
	35.05		0		0.69	0			0.33	0				24		0		6.01	0			4.14	1
	35.64		0		0.72	0			0.36	1				24		0		6.08	1			4.17	1
	36.07		0		0.76	0			0.46	1				24		0		6.14	1			4.93	1
	37.61		0		0.89	1			0.49	0				24		0		6.5	1			4.96	1
	37.75		1		1.02	1			0.62	1				24		0		6.54	1			5.88	1
	40.44		0		1.12	1			0.69	0				24		0		6.73	1			5.91	0
	40.51		0		1.18	1			0.72	0				24		0		6.9	1			6.08	1
	40.8		0		1.45	0			0.76	0				24		0		7.36	1			6.14	1
	42.77		0		1.51	1			0.89	1				24		0		7.42	1			6.5	1
	44.19		0		1.71	1			1.12	1				24		0		7.52	0			6.54	1
	44.78		0		2.14	1			1.18	1				24		0		7.59	1			6.73	1
	45.07		1		2.2	1			1.45	0				0	0			7.85	1			6.9	1
	45.89		1		2.6	0			1.51	1				0	0			8.08	1			7.36	1
	49.11		0		2.86	1			1.71	1				0.2	0			8.11	1			7.42	1
	49.8		0		2.99	1			2.14	1				0.3	0			8.28	1			7.52	0
	50.3		0		3.19	1			2.2	1				0.33	0			8.34	1			7.85	1
	51.48		0		3.38	1			2.6	0				0.49	0			8.48	1			7.88	1
	53.29		1		4.5	0			2.99	1				0.66	1			8.54	0			7.92	1
	53.65		0		5.03	1			2.99	1				0.69	0			8.61	1			8.11	1
	55.35		1		5.58	0			3.78	1				1.45	1			8.71	1			8.28	1
	55.65		1		5.91	0			5.58	0				1.45	0			8.74	1			8.34	1
	56.87		0		6.01	0			5.91	0				1.54	1			8.87	1			8.48	1
	59.26		0		6.37	1			6.37	1				1.64	1			9.49	1			8.54	0
	59.89		0		6.93	0			6.93	0				2.6	0			9.56	0			8.57	1
	60		0		7.33	1			7.33	1				2.73	1			9.72	1			8.61	1
	60		0		7.52	0			7.52	0				2.86	1			9.76	1			8.87	1
	60		0		7.65	1			8.11	1				2.92	1			9.82	1			8.97	1
	60		0		8.11	1			8.54	0				2.99	1			9.99	1			9.72	1
	60		0		8.54	0			8.61	1				3.29	1			10.09	1			9.76	1
	60		0		8.61	1			8.61	1				3.32	1			10.12	1			9.82	1
	60		0		9.13	1			9.13	1				3.45	1			10.25	1			9.99	1
	60		0		9.56	0			9.17	1				3.45	1			10.32	0			10.09	1
	60		0		10.12	1			9.3	1				3.58	1			10.35	1			10.25	1
	60		0		10.32	0			9.95	1				3.65	1			10.81	1			10.32	0
	60		0		10.74	0			10.12	1				4.14	1			10.84	0			10.58	0
	60		0		10.84	0			10.32	0				4.73	1			11.2	0			10.81	1
	60		0		11.2	0			10.58	0				4.93	1			11.33	0			10.84	0
	60		0		11.33	0			10.74	0				5.29	1			11.4	0			11.17	1
	60		0		11.4	0			10.84	0				5.49	1			11.5	1			11.2	0
	60		0		11.47	1			11.2	0				5.91	0			11.73	0			11.3	1
	60		0		11.63	0			11.33	0				6.08	1			11.73	1			11.33	0
	60		0		11.73	0			11.4	0				6.14	1			11.86	0			11.4	0
	0	0			11.79	1			11.47	1				6.5	1			11.99	0			11.5	1
	0	0			11.79	0			11.73	0				6.73	1			12.02	0			11.73	0
	0.2	0			11.86	0			11.79	1				6.9	1			12.19	1			11.73	1
	0.3	0			11.93	0			11.86	0				7.42	1			12.22	0			11.79	1
	0.33	0			11.99	0			11.93	0				7.52	0			12.61	1			11.86	0
	0.36	1			12.02	1			11.99	0				7.59	1			12.71	0			11.99	0
	0.46	1			12.02	0			11.99	1				7.85	1			12.84	1			12.02	0
	0.49	0			12.22	0			12.02	1				7.88	1			12.91	1			12.19	1
	0.62	1			12.71	0			12.02	0				8.34	1			12.98	0			12.22	0
	0.69	0			12.98	0			12.22	0				8.48	1			13.4	0			12.71	0
	1.18	1			13.01	0			12.25	1				8.54	0			13.44	0			12.81	0
	1.45	0			13.14	0			12.52	1				8.74	1			13.9	0			12.84	1
	1.51	1			13.4	0			12.71	0				8.97	1			13.96	0			12.91	1
	1.71	1			13.44	0			12.81	0				9.56	0			14.13	0			12.98	0
	1.84	1			13.9	0			12.98	0				9.72	1			14.32	0			13.34	0
	2.14	1			13.96	0			12.98	0				9.82	1			14.68	0			13.44	0
	2.6	0			14.03	0			13.01	0				9.95	0			14.75	0			13.53	0
	2.99	1			14.13	0			13.14	0				10.32	0			14.95	1			13.9	0
	2.99	1			14.19	1			13.34	0				10.58	0			15.05	0			13.96	0
	4.5	0			14.32	0			13.34	0				10.78	0			15.41	1			14.13	0
	4.63	0			14.39	1			13.44	0				11.17	1			15.57	0			14.32	0
	5.91	0			14.68	0			13.53	0				11.2	0			15.64	0			14.68	0
	6.41	1			14.75	0			13.63	1				11.33	0			15.7	0			14.75	0
	6.93	0			15.05	0			13.9	0				11.4	0			15.93	1			15.05	0
	7.33	1			15.51	0			13.96	0				11.79	1			16.06	1			15.41	1
	7.52	0			15.57	0			14.03	0				12.02	0			16.13	1			15.57	0
	7.65	1			15.64	0			14.13	0				12.19	1			16.36	1			15.64	0
	8.54	0			15.7	0			14.19	1				12.22	0			16.49	1			15.7	0
	8.61	1			16.66	0			14.32	0				12.61	1			16.66	0			15.77	0
	9.3	1			16.82	0			14.39	1				12.71	0			16.82	0			15.93	1
	9.56	0			17.08	0			14.68	0				12.81	0			17.08	0			16.06	1
	9.95	0			17.08	0			14.75	0				12.91	1			17.67	0			16.36	1
	10.32	0			17.67	0			15.05	0				12.98	0			18.13	0			16.49	1
	10.58	0			17.97	1			15.37	0				13.4	0			18.17	1			16.66	0
	10.78	0			18.13	0			15.41	1				13.9	0			18.2	0			16.82	0
	11.2	0			18.2	0			15.51	0				13.96	0			18.23	0			17.67	0
	11.33	0			18.23	1			15.57	0				14.13	0			18.33	1			18.2	0
	11.4	0			18.23	0			15.64	0				14.68	0			18.43	1			18.23	0
	11.47	1			18.27	1			15.7	0				14.75	0			18.59	1			18.33	1
	11.63	0			18.33	1			15.77	0				14.85	1			18.59	0			18.43	1
	11.79	1			18.53	0			16.43	0				15.05	0			18.73	0			18.59	1
	12.02	1			18.59	0			16.66	0				15.64	0			18.86	0			18.59	0
	12.02	0			18.73	0			16.82	0				15.7	0			19.19	1			18.73	0
	12.22	0			18.86	0			17.08	0				15.74	1			19.22	0			18.86	0
	12.25	1			19.02	0			17.58	1				15.77	0			19.25	1			19.22	0
	12.71	0			19.09	1			17.67	0				16.06	1			19.32	0			19.25	1
	12.81	0			19.22	0			18.2	0				16.13	1			19.45	1			19.32	0
	12.98	0			19.32	0			18.23	1				16.36	1			19.65	1			19.45	1
	12.98	0			19.51	0			18.23	0				16.49	1			19.97	0			19.97	0
	13.14	0			19.78	0			18.27	1				16.66	0			20.4	0			20.4	0
	13.4	0			19.97	0			18.53	0				16.82	0			20.89	0			20.89	1
	13.76	1			20.11	1			18.59	0				17.08	0			20.96	0			20.96	0
	13.9	0			20.2	0			18.73	0				18.13	0			20.99	1			20.99	1
	13.96	1			20.4	0			18.86	0				18.17	1			21.16	0			21.16	0
	13.96	0			20.7	0			19.02	0				18.2	0			21.16	1			21.16	1
	14.13	0			20.73	0			19.09	1				18.23	0			21.52	0			21.52	0
	14.19	1			20.76	0			19.22	0				18.33	1			21.55	1			21.55	1
	14.39	1			20.89	0			19.32	0				18.43	1			21.62	1			21.62	1
	14.68	0			20.96	0			19.51	0				18.59	1			21.75	0			21.62	0
	14.75	0			20.99	1			19.74	0				19.22	0			22.93	0			21.75	0
	15.05	0			21.12	1			19.78	0				19.65	1			23.03	1			22.93	0
	15.37	0			21.16	0			19.97	0				19.97	0			23.62	1			23.03	1
	15.64	0			21.32	1			19.97	0				20.89	1			23.62	0			23.62	1
	15.7	0			21.52	0			20.11	1				20.96	0			23.92	0			23.62	0
	15.77	0			21.75	0			20.4	0				21.02	0			23.95	1			23.72	0
	16.43	0			22.04	0			20.73	0				21.16	0			23.95	0			23.92	0
	16.66	0			22.11	0			20.96	0				21.52	0			24	0			23.95	1
	16.82	0			22.6	1			21.16	0				21.55	1			24	0			24	0
	17.08	0			22.77	0			21.32	1				21.62	0			24	0			24	0
	17.58	1			22.77	1			21.52	0				22.93	0			24	0			24	0
	17.97	1			22.9	0			21.62	0				23.03	1			24	0			24	0
	18.13	0			22.93	0			21.75	0				23.62	0			24	0			24	0
	18.2	0			22.93	0			22.04	0				23.92	0			24	0			24	0
	18.23	1			23.03	0			22.11	0				23.95	1			24	0			24	0
	18.23	0			23.62	0			22.6	1				24	0			24	0			24	0
	18.33	1			23.92	0			22.77	0				24	0			24	0			24	0
	19.02	0			23.95	0			22.9	0				24	0			24	0			24	0
	19.09	1			24.54	0			22.93	0				24	0			24	0			24	0
	19.22	0			24.84	0			23.03	0				24	0			24	0			24	0
	19.51	0			25.07	0			23.62	0				24	0			24	0			24	0
	19.78	0			25.13	1			23.72	0				24	0			24	0			24	0
	19.97	0			25.3	1			23.78	1				24	0			24	0			24	0
	19.97	0			25.62	0			23.92	0				24	0			24	0			24	0
	20.11	1			25.69	0			24.54	0				24	0			24	0			24	0
	20.73	0			25.76	0			24.84	0				24	0			24	0			24	0
	20.96	0			26.25	0			25.07	0				24	0			24	0			24	0
	21.02	0			26.61	0			25.3	1				24	0			24	0			24	0
	21.16	0			26.81	0			25.62	0				24	0			24	0			24	0
	21.32	1			26.91	0			25.69	0				24	0			24	0			24	0
	21.52	0			27.17	1			25.76	0				24	0			24	0			24	0
	21.62	0			27.5	1			26.25	0				24	0			24	0			24	0
	22.08	0			27.5	1			26.61	0				24	0			24	0			24	0
	22.77	1			27.86	1			26.81	0				24	0			24	0			24	0
	22.9	0			27.86	0			26.91	0				24	0			24	0			24	0
	22.93	0			28.25	0			27.17	1				24	0			24	0			24	0
	23.03	0			28.88	0			27.5	1				24	0			24	0			24	0
	23.62	0			29.5	0			27.86	1				24	0			24	0			24	0
	23.92	0			29.76	0			28.25	0				24	0			24	0			24	0
	24.84	0			30.12	0			29.5	0				24	0			24	0			24	0
	25.07	0			30.39	0			30.39	0				24	0			24	0			24	0
	25.3	1			30.49	0			30.95	0				24	0			24	0			24	0
	25.62	0			30.58	1			32.49	0				24	0			24	0			24	0
	25.69	0			30.95	0			33.11	0				24	0			24	0			24	0
	26.25	0			32.49	0			33.84	0				24	0			24	0			24	0
	26.81	0			33.11	0			34.46	0				24	0			24	0			24	0
	26.91	0			35.02	0			35.05	0				24	0			24	0			24	0
	27.17	1			35.05	0			35.64	0				24	0			24	0			24	0
	27.23	0			35.64	0			35.74	1				24	0			24	0			24	0
	27.5	1			35.74	1			35.84	0				24	0			24	0			24	0
	28.25	0			35.84	0			36.63	0				24	0			24	0			24	0
	28.88	0			36.63	0			37.29	1				24	0			24	0			24	0
	30.12	0			37.61	0			37.61	0				24	0			24	0			24	0
	30.39	0			37.68	1			37.68	1				24	0			24	0			24	0
	30.49	0			39.75	1			39.75	1				24	0			24	0			24	0
	30.95	0			40.37	1			40.05	0				24	0			24	0			24	0
	32.49	0			40.51	0			40.37	1				24	0			24	0			24	0
	33.11	0			40.77	0			40.51	0				24	0			24	0			24	0
	35.02	0			41.75	1			40.77	0
	35.64	0			42.54	0			41.75	1
	35.74	1			42.77	0			42.54	0
	35.84	0			45.07	1			42.77	0
	36.63	0			45.53	1			44.38	0
	37.29	1			47.63	0			45.53	1
	37.68	1			47.7	0			45.89	1
	38.37	0			49.11	0			49.11	0
	39.75	1			49.8	0			50.3	0
	40.05	0			50.3	0			51.25	1
	40.37	1			51.25	1			51.31	0
	40.77	0			51.31	0			51.48	0
	41.75	1			51.48	0			53.15	0
	42.54	0			53.15	0			53.29	1
	44.38	0			53.29	1			53.65	0
	45.53	1			53.35	1			53.75	0
	46.78	0			53.65	0			55.65	1
	47.63	0			53.75	0			56.21	0
	47.7	0			56.21	0			56.44	0
	50.3	0			56.44	0			58.84	1
	51.02	0			56.87	0			59.26	0
	51.25	1			58.84	1			60	0
	51.31	0			60	0			60	0
	53.15	0			60	0			60	0
	53.35	1			60	0			60	0
	53.75	0			60	0			60	0
	56.21	0			60	0			60	0
	56.44	0			60	0			60	0
	58.84	1			60	0			60	0
	60	0			60	0			60	0
	60	0			60	0			60	0
	60	0			60	0			60	0
	60	0			60	0			60	0
	60	0			60	0			60	0
	60	0			60	0			60	0
	60	0			60	0			60	0
	60	0			60	0			60	0
	60	0			60	0			60	0
	60	0			60	0			60	0
	60	0			60	0			60	0
	60	0			60	0			60	0
	60	0			60	0			60	0
	60	0			60	0			60	0
	60	0			60	0			60	0
	60	0			60	0			60	0
	60	0			60	0			60	0
	60	0			60	0			60	0
	60	0			60	0			60	0
	60	0			60	0			60	0
	60	0			60	0			60	0
	60	0			60	0			60	0

## Sheet: 1D
	Pac			GSK			AZD			Palbo
	Ctrl	Pac		Ctrl	GSK		Ctrl	AZD		Ctrl	Palbo
	1.08918	4.48121		1.90982	56.4761		0.943089	67.9024		0.650263	39.0157
	0.950559	30.3882		0.505541	32.085		1.17886	44.1366		1.06407	9.75394
	0.960259	25.0948		0.584639	64.17		0.878049	60.8293		1.56063	36.6748
		10.979			59.5864			88.2732		1.04042	11.1474
		10.4561			31.512			23.3415		1.82073	6.50263
		11.7632			55.0028			50.9268		1.30052	18.2074
		39.2106			50.1328			36.3763			24.3849
		36.5965			37.2415			40.0139			42.9173
		41.8246			45.8357			40.3171			67.6273
		27.4474			30.9391			93.3658			37.4551
		20.1654			21.4855			101.854			21.4587
		17.6447			48.7004			33.9512			9.36378
		22.406			31.512			22.6342			28.6116
		56.2018			41.5386			48.0976			24.71
		36.5965			52.9975			33.9512			5.85236
		33.9825			45.1195			24.0488			56.5728
		40.779			26.1918			25.4634			38.0404
		21.9579						73.9652			37.065
		28.7544						56.0195			17.1669
		22.5461						39.6098			11.217
								36.0732			25.3602
								15.2781			52.6713
								40.3171			6.34006
								21.6053			11.7047
											20.8084
											49.1598
											15.6063

## Sheet: 1F
	Pac
		Ctrl	ZVF	Pac	Pac + ZVF
		1.49485	0.0877778	4.44854	2.65737
		0.795536	0.334482	4.76783	2.17347
		0.840896	0.0859714	3.71493	3.16017
	GSK
		Ctrl	ZVF	GSK	GSK + ZVF
		1.22264	0.166855	39.4878	2.4005
		1.04247	0.140308	35.0984	2.50244
		0.784584	0.229516	37.0996	2.53737
	AZD
		Ctrl	ZVF	AZD	AZD + ZVF
		0.937354	0.23871	38.9441	2.83497
		1.04006	0.319377	38.1427	2.93494
		1.02574	0.297989	38.9441	2.66352
	Palbo
		Ctrl	ZVF	Palbo	Palbo + ZVF
		1.06437	0.206851	4.76783	2.38392
		0.840896	0.0623558	4.7349	1.69741
		1.11729	0.109323	5.14558	1.56193

## Sheet: 2A
	Pac			GSK			AZD			Palbo
	Ctrl	Pac		Ctrl	GSK		Ctrl	AZD		Ctrl	Palbo
	4.1958	82.3529		7.58621	79.1667		5.88235	91.6667		0	87.5
	3.50877	75.3623		7.27273	76.4706		8.16327	91.954		7.14286	88.4615
	0	77.7778		2.32558	83.871		0.833333	77.9221		0	85.2941
					87.7193
					83.3333
					81.25
					85.7143

## Sheet: 2B
		Paclitaxel			GSK			AZD			Palbo
	CCL2	38.1964		S100A9	21.5855		PAEP	20.8354		CCL2	24.5572
	CXCL5	33.7288		IGFBP6	18.5142		IGF1	14.077		IGF1	23.432
	IGF1	13.5816		IGF1	12.6432		CXCL5	12.5013		S100A9	9.2926
	INHBA	10.2077		CCL26	10.9532		CCL2	9.04404		MMP1	5.54082
	FGF2	7.66175		CCL2	10.8336		S100A9	8.15783		CSF2	5.46104
	CXCL1	6.76732		PTGES	3.91112		INHBA	7.85811		CXCL5	5.18292
	MMP10	5.55262		MIF	3.78297		FGF7	4.12507		PAEP	4.80679
	S100A9	4.99909		INHA	3.63544		PTGES	3.37925		PTGES	4.78201
	PTGES	4.58159		FASN	2.90837		IGFBP6	2.62766		MMP10	4.11996
	MMP1	4.45539		IGFBP2	2.86183		IL1A	2.50438		INHBA	3.7265
	IL1A	4.20681		PAEP	2.85493		CCL26	2.46558		MMP3	3.44325
	CCL26	3.47004		ITPKA	2.66144		MMP1	2.33546		IL1B	3.39054
	IGFBP6	3.21994		GMFG	2.32357		IL1B	2.09226		NRG1	3.28879
	CSF2	2.62791		IL1B	2.05438		MMP10	1.82072		IL1A	3.22594
	MMP3	2.36138		TGFB1	1.98239		FAS	1.64756		IGFBP6	2.6586
	EREG	2.08498		ANG	1.69462		JUN	1.62037		CCL26	2.51191
	AREG	2.06764		TUBGCP2	1.54922		FGF2	1.56414		AREG	2.42546
	FAS	2.03992		ICAM3	1.53439		MMP2	1.56221		TIMP2	2.1978
	IL6	2.02538		PLAUR	1.44473		CD9	1.55667		PLAUR	1.99832
	IL1B	1.95437		NAP1L4	1.38571		TIMP2	1.5139		ICAM1	1.97985

## Sheet: 3A
	DDX41 KD
	Ctrl			Pac				Ctrl			GSK				Ctrl			AZD				Ctrl			Palbo
	NTC	sh67	sh70	NTC	sh67	sh70		NTC	sh67	sh70	NTC	sh67	sh70		NTC	sh67	sh70	NTC	sh67	sh70		NTC	sh67	sh70	NTC	sh67	sh70
	5.59763	6.97193	5.32326	342.798	275.6	129.67		5.88722	6.90186	6.13236	971.242	447.95	353.713		5.55857	6.93672	4.70278	641.922	444.213	433.503		3.35536	3.97775	4.13463	426.135	280.86	202.487
	5.31018	6.83416	5.15097	344.42	270.631	127.543		5.5849	6.76548	5.93388	911.216	434.755	346.508		5.27312	6.79965	4.55057	600.057	449.032	427.285		3.5626	3.94362	4.28057	425.596	287.475	207.987
	5.20974	6.49252	4.68606	335.581	255.074	119.872		5.47926	6.42727	5.39831	876.432	413.801	317.916		5.17338	6.45973	4.13985	582.813	409.539	410.184		3.39154	3.82288	4.08168	430.538	296.136	206.231
	STING KD
	Ctrl			Pac				Ctrl			GSK				Ctrl			AZD				Ctrl			Palbo
	NTC	sh28	sh94	NTC	sh28	sh94		NTC	sh28	sh94	NTC	sh28	sh94		NTC	sh28	sh94	NTC	sh28	sh94		NTC	sh28	sh94	NTC	sh28	sh94
	2.74187	1.31652	1.67146	211.414	28.2762	20.8533		3.05522	1.37841	1.64034	1213.22	306.258	370.454		2.4753	1.25995	1.70378	2062.5	163.646	642.818		4.76738	1.5996	2.50895	108.525	27.3103	16.2863
	2.75558	1.30104	1.53021	216.397	31.4489	19.9667		3.07051	1.3622	1.50172	1164.96	271.375	386.651		2.48768	1.24513	1.5598	2014.32	149.566	620.48		4.69277	1.54326	2.52789	106.608	26.5916	15.3667
	2.55609	1.29259	1.38487	204.668	25.4361	19.1701		2.84822	1.35335	1.35908	1165.13	281.984	342.408		2.30758	1.23704	1.41165	2017.34	149.566	596.726		4.66495	1.573	2.58477	101.544	26.9479	15.5563
	IRF7 KD
	Ctrl			Pac				Ctrl			GSK				Ctrl			AZD				Ctrl			Palbo
	NTC	sh59	sh61	NTC	sh59	sh61		NTC	sh59	sh61	NTC	sh59	sh61		NTC	sh59	sh61	NTC	sh59	sh61		NTC	sh59	sh61	NTC	sh59	sh61
	2.64685	1.918	5.52732	262.31	143.799	57.5205		3.4202	3.03846	7.66502	2257.32	241.443	796.334		2.49843	1.85186	4.90901	2406.25	257.733	1315.67		4.44226	2.13781	6.38884	166.586	76.4856	77.7109
	2.66009	1.86937	5.23388	268.493	139.191	55.5338		3.63144	3.16133	7.67669	2297.39	266.122	812.545		2.51093	1.80491	4.6484	2350.05	247.995	1347.8		4.37274	2.08889	6.36435	163.643	70.4472	78.2788
	2.46751	1.87732	5.61459	253.94	138.078	55.5506		3.45708	2.93128	7.76172	2201.78	241.613	763.435		2.32915	1.81258	4.98651	2353.57	249.499	1324.5		4.34682	2.12998	6.36435	155.87	67.7684	75.808

## Sheet: 3B
	p-STING
	Pac			GSK			AZD			Palbo
	Ctrl	Pac		Ctrl	GSK		Ctrl	AZD		Ctrl	Palbo
	121	343		126	446		117	522		119	452
	119	337		127	431		120	508		120	440
	123	341		125	461		118	515		114	483
	p-IRF3
	Pac			GSK			AZD			Palbo
	Ctrl	Pac		Ctrl	GSK		Ctrl	AZD		Ctrl	Palbo
	145	492		149	659		161	909		143	705
	150	470		146	615		164	904		140	713
	147	504		140	652		156	942		143	640

## Sheet: 4A
	Months	DDX41 Normal	DDX41 High
	0		0
	0		0
	0		0
	0		0
	0		0
	0.032876		0
	0.197258		0
	0.197258		0
	0.263011		0
	0.295887		1
	0.295887		0
	0.36164		1
	0.394516		1
	0.394516		0
	0.526022		1
	0.624651		1
	0.690403		0
	0.72328		0
	0.986291		0
	1.01917		1
	1.1178		1
	1.18355		1
	1.70957		1
	2.20272		1
	2.99175		1
	3.09038		0
	3.32051		1
	3.51777		1
	3.78078		1
	4.24105		1
	4.60269		1
	5.03008		1
	5.62186		1
	5.62186		1
	6.37801		1
	6.41089		1
	7.19992		0
	7.33143		1
	7.66019		1
	8.12046		1
	8.15334		0
	8.54785		0
	8.6136		1
	8.94237		1
	9.13963		1
	9.30401		1
	9.56702		0
	9.83003		1
	9.86291		1
	9.96153		0
	9.99441		1
	10.356		1
	10.5862		0
	10.7834		0
	11.4081		1
	11.4081		0
	11.6382		0
	11.7369		0
	11.8026		1
	11.8026		0
	11.8684		0
	11.9341		0
	11.9341		0
	11.9999		1
	12.0327		0
	12.23		0
	12.2629		1
	12.5259		1
	12.7232		0
	12.7232		0
	12.9862		0
	13.019		0
	13.1177		0
	13.1505		0
	13.4464		0
	13.4793		1
	13.6437		1
	13.6437		0
	13.6766		1
	13.7752		1
	13.9725		1
	13.9725		0
	14.0382		0
	14.3341		0
	14.3998		1
	14.5971		0
	14.6957		0
	14.893		0
	15.3861		0
	15.419		1
	15.5176		0
	15.5834		0
	15.6491		0
	15.9779		0
	16.4382		0
	17.5889		1
	17.6875		0
	17.9834		1
	18.2135		0
	18.2464		0
	18.2793		1
	18.345		1
	18.608		0
	18.871		0
	18.9039		0
	19.0354		0
	19.1012		1
	19.3313		0
	19.7587		1
	19.9888		0
	20.7121		0
	20.8107		1
	20.9094		0
	20.9751		0
	21.008		1
	21.1395		1
	21.3367		1
	21.534		0
	21.6326		0
	21.7642		0
	22.7833		1
	22.9148		0
	22.9477		0
	23.2107		0
	23.3751		1
	23.6381		0
	23.8025		1
	23.934		0
	23.9669		0
	24.5586		0
	25.1504		1
	25.249		1
	26.2682		0
	26.6299		0
	27.1887		1
	27.2545		0
	27.5175		1
	27.5175		1
	27.8791		1
	27.8791		0
	29.523		0
	29.5558		1
	29.786		0
	30.6079		1
	31.2654		0
	33.0407		1
	33.8626		0
	34.4873		0
	35.0462		0
	35.6708		0
	35.6708		0
	35.7695		1
	35.8681		0
	36.0982		0
	37.3147		1
	37.6434		0
	39.7804		1
	40.405		1
	40.4708		0
	40.5365		0
	40.7996		0
	41.7858		1
	44.2187		0
	44.8105		0
	45.1063		1
	45.9283		1
	47.7365		0
	49.8406		0
	50.3337		0
	50.3337		0
	51.057		0
	51.2871		1
	51.3529		0
	51.5172		0
	53.1939		0
	53.3254		1
	55.3967		1
	55.6925		1
	56.4816		0
	59.9336		0
	60		0
	60		0
	60		0
	60		0
	60		0
	60		0
	60		0
	60		0
	60		0
	60		0
	60		0
	60		0
	60		0
	60		0
	60		0
	60		0
	60		0
	60		0
	60		0
	60		0
	0.197258	0
	0.295887	0
	0.328764	0
	0.460269	1
	0.493145	0
	0.657527	0
	0.657527	0
	0.887662	1
	1.44656	0
	1.51231	1
	1.84108	1
	1.84108	1
	2.13696	1
	2.13696	1
	2.59723	0
	2.86024	1
	2.99175	1
	3.18901	1
	3.35339	1
	3.38626	1
	4.24105	1
	4.50406	0
	4.63557	0
	5.58898	0
	5.91774	0
	6.01637	0
	6.93691	0
	7.03554	1
	7.13417	1
	7.52869	0
	8.21909	0
	8.6136	1
	9.1725	1
	9.7314	1
	9.96153	1
	10.1259	1
	10.3232	0
	10.7506	0
	10.8492	0
	11.2108	0
	11.3095	1
	11.3423	0
	11.4739	1
	11.8684	0
	11.9999	0
	12.0327	1
	12.5588	0
	12.8218	0
	12.9533	1
	12.9862	0
	13.3478	0
	13.3478	0
	13.4136	0
	13.5451	0
	13.5451	1
	13.9067	0
	14.1368	0
	14.2026	1
	14.7615	0
	14.8601	1
	15.0574	0
	15.7149	0
	15.7806	0
	16.6683	0
	16.8327	0
	17.0628	0
	17.0957	0
	17.0957	0
	18.1477	0
	18.2464	1
	18.2464	0
	18.4765	0
	18.5423	0
	18.7395	0
	19.2327	0
	19.2984	0
	19.5285	0
	19.5943	1
	19.7587	0
	19.7916	0
	19.9888	0
	20.1203	1
	20.219	0
	20.4162	0
	20.6135	1
	20.745	0
	20.7779	0
	21.0409	0
	21.1724	0
	21.6984	1
	22.06	0
	22.0929	0
	22.3559	0
	22.6189	1
	22.7833	0
	22.9477	0
	23.0463	0
	23.7367	0
	24.46	0
	24.8545	0
	24.8874	1
	25.0847	0
	25.3148	1
	25.6436	0
	25.7093	0
	25.7751	0
	26.3668	1
	26.8271	0
	26.9257	0
	27.8791	0
	27.912	0
	28.0764	0
	28.2737	0
	28.8983	0
	29.523	0
	29.9175	0
	30.1476	0
	30.4106	0
	30.5093	0
	30.9695	0
	32.5147	0
	33.1394	0
	35.0791	0
	37.7092	1
	37.7749	1
	38.3996	0
	40.0763	0
	40.8324	0
	42.5749	0
	42.805	0
	44.416	0
	45.5666	1
	46.7831	1
	46.8159	0
	47.6707	0
	48.9858	1
	49.1501	0
	53.3912	1
	53.6871	0
	53.7857	0
	56.2514	0
	56.909	0
	58.487	0
	58.8815	1
	59.3089	0
	60	0
	60	0
	60	0
	60	0
	60	0
	60	0
	60	0
	60	0
	60	0
	60	0
	60	0
	60	0
	60	0
	60	0
	60	0
	60	0
	60	0
	60	0
	60	0
	60	0

## Sheet: 4C
		Normoxia			Hypoxia
	Huh7	1.02811	1.00696	0.965936	2.19365	2.16345	2.10429
	PLC	1.01866	0.997692	0.983957	1.54043	1.5728	1.54043
	97L	0.993092	1.02811	0.97942	1.34102	1.32256	1.37872
	Hep3B	1.03288	1.01162	0.95705	0.764895	0.728668	0.764895
	HepG2	1.03766	1.02337	0.941696	1.73708	1.66632	1.73708
	CLC2	0.950221	0.9946	1.0581	3.71326	3.85753	3.64115
	CLC4	1.01458	0.980441	1.00529	3.61376	3.79752	3.60021
	CLC13	0.967314	1.09173	0.946929	1.69664	1.75106	1.73954
	MIHA	0.993092	1	1.00696	0.721965	0.795536	0.790041

[truncated: 16 more sheets: 4D, 4F, 4H, 5A, 5B, 5C, 5D, S2, S4, S6, S7A, S7B, S8, S9B, S9C, S9D]
